# Supplementary material for: Sexual Harassments Related to Alcohol and Drugs Intake: The Experience of the Rape Centre of Turin
Source: Int J Environ Res Public Health. 2022 Nov 16;19(22):15090. doi: 10.3390/ijerph192215090 (PMC9690951; doi:10.3390/ijerph192215090)
Supplement: Supplementary file 1 [file ijerph-19-15090-s001.zip]

Archive with 1 entries (1 files):
- ijerph-1990515-supplementary.pdf
